# Supplementary material for: Differential responses of innate immunity triggered by different subtypes of influenza a viruses in human and avian hosts
Source: BMC Med Genomics. 2017 Dec 21;10(Suppl 4):70. doi: 10.1186/s12920-017-0304-z (PMC5763291; doi:10.1186/s12920-017-0304-z)
Supplement: Supplementary file 1 — Table S1. The sources of deep-sequencing transcriptome data of hosts infected with different subtypes of influenza viruses (XLSX 14 kb) [file 12920_2017_304_MOESM1_ESM.xlsx]

## Sheet: Sheet1
Table S1. The sources of deep-sequencing transcriptome data of hosts infected with different subtypes of influenza viruses.
subtype	strain	virus dose	time	host	tissue	SRA/GEO number	number of samples	platform	submission
H7N9	A/Anhui/2013	MOI* of 1	0h	Homo sapiens	A549 cells	GSE97949	2	Illumina HiSeq 2000	Institute Pasteur of Shanghai, Chinese Academy of Sciences
H7N9	A/Anhui/2013	MOI of 1	1.5h	Homo sapiens	A549 cells	GSE97949	2	Illumina HiSeq 2000	Institute Pasteur of Shanghai, Chinese Academy of Sciences
H7N9	A/Anhui/2013	MOI of 1	3h	Homo sapiens	A549 cells	GSE97949	2	Illumina HiSeq 2000	Institute Pasteur of Shanghai, Chinese Academy of Sciences
H7N9	A/Anhui/2013	MOI of 1	7h	Homo sapiens	A549 cells	GSE97949	2	Illumina HiSeq 2000	Institute Pasteur of Shanghai, Chinese Academy of Sciences
H7N9	_	_	_	Homo sapiens	Blood	SRP033696	2	Illumina HiSeq 2000	Changhai Hospital, Second Military Medical University
H1N1	PR/8/34	MOI of 1	0h	Homo sapiens	Primary normal human bronchial epithelial cells	SRP066992	2	Illumina HiSeq 2000	Korea Research Institute of Bioscience and Biotechnology
H1N1	PR/8/34	MOI of 1	08h	Homo sapiens	Primary normal human bronchial epithelial cells	SRP066992	2	Illumina HiSeq 2000	Korea Research Institute of Bioscience and Biotechnology
H1N1	PR/8/34	MOI of 1	24h	Homo sapiens	Primary normal human bronchial epithelial cells	SRP066992	2	Illumina HiSeq 2000	Korea Research Institute of Bioscience and Biotechnology
H1N1	A/California/04/09 (H1N1)	MOI of 5	03h	Homo sapiens	Human tracheobronchial epithelial (HTBE) cells	SRP091886	2	Illumina HiSeq 2500	University of California
H1N1	A/California/04/09 (H1N1)	MOI of 5	06h	Homo sapiens	Human tracheobronchial epithelial (HTBE) cells	SRP091886	2	Illumina HiSeq 2500	University of California
H1N1	A/California/04/09 (H1N1)	MOI of 5	12h	Homo sapiens	Human tracheobronchial epithelial (HTBE) cells	SRP091886	2	Illumina HiSeq 2500	University of California
H1N1	A/California/04/09 (H1N1)	MOI of 5	18h	Homo sapiens	Human tracheobronchial epithelial (HTBE) cells	SRP091886	2	Illumina HiSeq 2500	University of California
H1N1	A/California/04/09 (H1N1)	MOI of 5	24h	Homo sapiens	Human tracheobronchial epithelial (HTBE) cells	SRP091886	2	Illumina HiSeq 2500	University of California
H5N1	A/Vietnam/1203/04 (H5N1)	MOI of 5	03h	Homo sapiens	Human tracheobronchial epithelial (HTBE) cells	SRP091886	2	Illumina HiSeq 2500	University of California
H5N1	A/Vietnam/1203/04 (H5N1)	MOI of 5	06h	Homo sapiens	Human tracheobronchial epithelial (HTBE) cells	SRP091886	2	Illumina HiSeq 2500	University of California
H5N1	A/Vietnam/1203/04 (H5N1)	MOI of 5	12h	Homo sapiens	Human tracheobronchial epithelial (HTBE) cells	SRP091886	2	Illumina HiSeq 2500	University of California
H5N1	A/Vietnam/1203/04 (H5N1)	MOI of 5	18h	Homo sapiens	Human tracheobronchial epithelial (HTBE) cells	SRP091886	2	Illumina HiSeq 2500	University of California
H3N2	A/Wyoming/03/03 (H3N2)	MOI of 5	03h	Homo sapiens	Human tracheobronchial epithelial (HTBE) cells	SRP091886	2	Illumina HiSeq 2500	University of California
H3N2	A/Wyoming/03/03 (H3N2)	MOI of 5	06h	Homo sapiens	Human tracheobronchial epithelial (HTBE) cells	SRP091886	2	Illumina HiSeq 2500	University of California
H3N2	A/Wyoming/03/03 (H3N2)	MOI of 5	12h	Homo sapiens	Human tracheobronchial epithelial (HTBE) cells	SRP091886	2	Illumina HiSeq 2500	University of California
H3N2	A/Wyoming/03/03 (H3N2)	MOI of 5	18h	Homo sapiens	Human tracheobronchial epithelial (HTBE) cells	SRP091886	2	Illumina HiSeq 2500	University of California
control	_	_	_	Homo sapiens	Human tracheobronchial epithelial (HTBE) cells	SRP091886	26	Illumina HiSeq 2500	University of California
control	_	_	1 dpi	Chicken	lung	ERP006915	3	Illumina Genome Analyzer IIx	The Roslin Institute
control	_	_	1 dpi	Chicken	ileum	ERP006915	3	Illumina Genome Analyzer IIx	The Roslin Institute
control	_	_	3 dpi	Chicken	lung	ERP006915	3	Illumina Genome Analyzer IIx	The Roslin Institute
control	_	_	3 dpi	Chicken	ileum	ERP006915	3	Illumina Genome Analyzer IIx	The Roslin Institute
H5N1	A/Vietnam/1203/2004 (H5N1)	101.5 EID50*	1 dpi	Chicken	lung	ERP006915	3	Illumina Genome Analyzer IIx	The Roslin Institute
H5N1	A/Vietnam/1203/2004 (H5N1)	101.5 EID50	1 dpi	Chicken	ileum	ERP006915	3	Illumina Genome Analyzer IIx	The Roslin Institute
H5N1	A/Vietnam/1203/2004 (H5N1)	101.5 EID50	3 dpi	Chicken	lung	ERP006915	3	Illumina Genome Analyzer IIx	The Roslin Institute
H5N1	A/Vietnam/1203/2004 (H5N1)	101.5 EID50	3 dpi	Chicken	ileum	ERP006915	3	Illumina Genome Analyzer IIx	The Roslin Institute
H5N2	A/Mallard/British Columbia/500/2005 (H5N2)	106 EID50	1 dpi	Chicken	lung	ERP006915	3	Illumina Genome Analyzer IIx	The Roslin Institute
H5N2	A/Mallard/British Columbia/500/2005 (H5N2)	106 EID50	1 dpi	Chicken	ileum	ERP006915	3	Illumina Genome Analyzer IIx	The Roslin Institute
H5N2	A/Mallard/British Columbia/500/2005 (H5N2)	106 EID50	3 dpi	Chicken	lung	ERP006915	3	Illumina Genome Analyzer IIx	The Roslin Institute
H5N2	A/Mallard/British Columbia/500/2005 (H5N2)	106 EID50	3 dpi	Chicken	ileum	ERP006915	3	Illumina Genome Analyzer IIx	The Roslin Institute
control	_	_	1 dpi	Quail	lung	ERP009538	4	Illumina Genome Analyzer IIx	The Roslin Institute
control	_	_	1 dpi	Quail	ileum	ERP009538	3	Illumina Genome Analyzer IIx	The Roslin Institute
control	_	_	3 dpi	Quail	lung	ERP009538	3	Illumina Genome Analyzer IIx	The Roslin Institute
control	_	_	3 dpi	Quail	ileum	ERP009538	3	Illumina Genome Analyzer IIx	The Roslin Institute
H5N1	A/Vietnam/1203/2004 (H5N1)	101.5 EID50	1 dpi	Quail	lung	ERP009538	4	Illumina Genome Analyzer IIx	The Roslin Institute
H5N1	A/Vietnam/1203/2004 (H5N1)	101.5 EID50	1 dpi	Quail	ileum	ERP009538	2	Illumina Genome Analyzer IIx	The Roslin Institute
H5N1	A/Vietnam/1203/2004 (H5N1)	101.5 EID50	3 dpi	Quail	lung	ERP009538	3	Illumina Genome Analyzer IIx	The Roslin Institute
H5N1	A/Vietnam/1203/2004 (H5N1)	101.5 EID50	3 dpi	Quail	ileum	ERP009538	3	Illumina Genome Analyzer IIx	The Roslin Institute
H5N2	A/Mallard/British Columbia/500/2005 (H5N2)	106 EID50	1 dpi	Quail	lung	ERP009538	3	Illumina Genome Analyzer IIx	The Roslin Institute
H5N2	A/Mallard/British Columbia/500/2005 (H5N2)	106 EID50	1 dpi	Quail	ileum	ERP009538	3	Illumina Genome Analyzer IIx	The Roslin Institute
H5N2	A/Mallard/British Columbia/500/2005 (H5N2)	106 EID50	3 dpi	Quail	lung	ERP009538	3	Illumina Genome Analyzer IIx	The Roslin Institute
H5N2	A/Mallard/British Columbia/500/2005 (H5N2)	106 EID50	3 dpi	Quail	ileum	ERP009538	4	Illumina Genome Analyzer IIx	The Roslin Institute
MOI*: multiplicity of infection; EID50: 50% egg infectious dose
